# Supplementary material for: Triphenylphosphonium Analogs of Short Peptide Related to Bactenecin 7 and Oncocin 112 as Antimicrobial Agents
Source: Pharmaceutics. 2024 Jan 22;16(1):148. doi: 10.3390/pharmaceutics16010148 (PMC10818380; doi:10.3390/pharmaceutics16010148)
Supplement: Supplementary file 1 [file pharmaceutics-16-00148-s001.zip]

Archive with 1 entries (1 files):
- pharmaceutics-2730252-supplementary.pdf
